# Supplementary material for: The Learning Curve of Endoscopic Lumbar Interbody Fusion: A Systematic Review
Source: J Clin Med. 2025 Dec 17;14(24):8926. doi: 10.3390/jcm14248926 (PMC12733482; doi:10.3390/jcm14248926)
Supplement: Supplementary file 1 [file jcm-14-08926-s001.zip]

Archive with 2 entries (2 files):
- Supplementary Materials  Table S1.pdf
- Supplementary Materials  Text S1.pdf
